# Supplementary material for: Fabrication and Characterization of a Novel Smart-Polymer Actuator with Nanodispersed CNT/Pd Composite Interfacial Electrodes
Source: Polymers (Basel). 2022 Aug 26;14(17):3494. doi: 10.3390/polym14173494 (PMC9459883; doi:10.3390/polym14173494)
Supplement: Supplementary file 1 [file polymers-14-03494-s001.zip]

Archive with 1 entries (1 files):
- polymers-1824014-supplementary.pdf
